# Supplementary material for: Design of high-specificity binders for peptide–MHC-I complexes
Source: Science. Author manuscript; Available in PMC 2026 Apr 14. (PMC13077772; doi:10.1126/science.adv0185)
Supplement: Data S2 [file NIHMS2142464-supplement-Data_S2.xlsx]

## Sheet: Sheet1
peptide_sequence	count
ITDFRWWTY	45208
ESDFNWWSY	41071
RIDPVRSLY	39868
MVDPIIPLY	27750
ETDFRWWTY	23870
VSDFRWWTY	21361
YLEAIKPLY	17520
RVEPICPLY	15434
TSDFSMSFY	14973
RVDFYVGMY	14410
VMDRPTYLY	14243
SSDFVWWTY	12902
SSDYRWWRY	11939
STDYRWWRY	11881
NVDFISGVY	7265
RVDFYHGVY	6821
DTDRPTFLY	6329
STDFQWWSY	6036
ETEYQIWRY	5922
RVDPVPPLY	5913
HSDFVYPVY	5890
MLDPVPMLY	5814
TSDFRWWSY	5740
SSDFLWWTY	5498
VTDYQIWRY	5420
RVDFHHGLY	4857
RVDPVPLLY	3977
RVDPVCPLY	3949
TMDRPTFIY	3846
RLDFYHGLY	3743
YTDYRWWSY	3191
HSDIIIPLY	3054
TIDPIVKFY	3019
VQELIPLLY	3014
HLDIRSLGY	3009
RVDWFNGLY	2800
RLEHFVGLY	2660
RVEFFVGLY	2638
RVDWYSGIY	2453
RVDFYHMLY	2424
RSDFRWWSY	2314
TTDFVPSLY	2093
VSDYRWWRY	1889
KVDWMSGVY	1855
HVEYLVSLY	1705
RLDWWSGVY	1700
KIDQIPRRY	1689
RLDPLPKLY	1568
NSDFVPSLY	1477
AVDWYSGVY	1475
