# Supplementary material for: Design of high-specificity binders for peptide–MHC-I complexes
Source: Science. Author manuscript; Available in PMC 2026 Apr 14. (PMC13077772; doi:10.1126/science.adv0185)
Supplement: Data S1 [file NIHMS2142464-supplement-Data_S1.xlsx]

## Sheet: Sheet1
Binder name	Target allele	Target peptide	Target name	Amino acid sequence	mage-513 scaffold?
mage-282	A*01:01	EVDPIGHLY	MAGE-A3	DLVERLSERALRLLRRLPELGHEERQVTEALARLYSTLADIAVEDERLGVDRREELEQRLRELEKLEKAPLEERESALPELERELEELVERAVKRQVKHFRS	Yes
mage-513	A*01:01	EVDPIGHLY	MAGE-A3	LTVEEAIRLLLETQRRYPELGPEERQVADGALRVASLLLDIIATRRLLGDDDKELEKQLLKRIERLFTAPLPERRRLVEELEEPVLEEAAQAARELVKREQQ	Yes
mage-4	A*01:01	EVDPIGHLY	MAGE-A3	SRLDELNERLLQVLRESLTASPEERRVLDALARALNLAAEALAASEILGLPLEPLADELLRLVDELEKLPLEERLKRLPEVEKRNEEALEELGKALRDAAKSGGSG	Yes
sars-6	A*02:01	GLMWLSYFV	SARS-CoV membrane protein	SPEVERLEKELQKSLTELAEALQPAGIRLEPEALLIDVRNRWVDVESVIEALRHLVGVPEDLLERTIRLIRELAEAS	No
hiv-10	A*02:01	KLTPLCVTL	HIV envelope protein	SEVERLVEIARTSARNLLLTAEELVERGHPNAVELLEHLREALELSTEAIVEEARRLGAPQEALDEIRRVAEEALKRLEELARRARES	No
hiv-9	A*02:01	KLTPLCVTL	HIV envelope protein	TVELVQEAAEAVEKLAELLGKEQKGERTPEVVKEREEQLKKLEELAKKLENGDPELQPVAQLLKIVLKNVELMESLGTPSEAVLLSTEAVAIELKQEAKKRS	No
wt1-5	A*02:01	RMFPNAPYL	Wilms tumor antigen 1 (WT1)	LTPEERQRREAIVESVRLTLEALELDIEYAEREGFDLRAELELVLLTADSLRVEVESNPDLTPEEKEELLRQIDKLRERARKRLQ	No
wt1-8	A*02:01	RMFPNAPYL	Wilms tumor antigen 1 (WT1)	DVEVARHQYELLVKYLRTQPELRPEVEEVEKLVERGDLEELRKRADEKLDELEELIKNGGPVEELKRLGELTNLWIVAAEYLETER	No
gp100-3	A*02:01	YLEPGPVTA	gp100	SLVSEAGKEMARLIRRLPELGEEERRLAELKILALSNIINTQAVAGELGQDLTPELKELYEQIQKTEELPLEEALKRLEEILKELEKKLDTLIEQLEQELRE	Yes
mart1-3	A*02:01	ELAGIGILTV	Melan-A/MART-1 (26-35) peptide	DPLKRLTELALEALRDEPHVPPEDRPLVTLLQIALNLAINVVVNRRHLGRTDPEHDRKLLEELEEIRKLPREEAEKRLEELIERLEEENEKLAEEEVKQFRS	Yes
mart1-43	A*02:01	ELAGIGILTV	Melan-A/MART-1 (26-35) peptide	SERDRITEAILQFAEQSVEVPESLRRARTLAELTLTYIQNTIVGLEELGELTEEQAKEFLKRVEEVIRALRRGDVERLEELLKEAEKRWEEVARRLVERRRH	Yes
prame-9	A*02:01	ALYVDSLFFL	PRAME (melanoma)	DEREELVERAVTLTERLGRLGPEERRVAEARIELAGAVLSLAVLREEAGTYDPERFKEDVEAVRKLDRLPPEEQLRVAEERVRELRKEGVRLLEELTRRRAG	Yes
prame-2	A*02:01	ALYVDSLFFL	PRAME (melanoma)	SRRDRLLEEAIRLTRELPRLGERERFLAEIRIELLLTEHNLIALSETTGIDFSEHIEKVRKRLEELETLSPEEVRKRAPEVEKLLDEVRKAVGRALEEQLRS	Yes
pap-116	A*02:01	TLMSAMTNL	Prostatic acid phosphatase (PAP)	SRLDELLAELDELIARRPELPPELFDVRVDLATTEASIALLEEEIALAERRGWEETAAVLRRQLELQRAQSAVLRARLAALE	No
yfv-2	A*02:01	LLWNGPIAV	Yellow fever virus (YFV)	SVELTEEETELLYESVELLIEAARYDFRYLAKQGFPDELLRAYHESVKTAFEYNMEVMTKLPEEKKEKLKELLKEAEKEFEELLH	No
ctnnb1-15	A*03:01	TTAPFLSGK	CTNNb1	ALKAELDAAFAAHQAKLAELRALIADPTVSDEEFEAALAAYTETSQRYAALELQLLKAE	No
phox2b-5	C*07:02	QYNPIRTTF	PHOX2B	ARAAEIAALLAAVEADPSTLEDALIALQTLALELALAGEITEEQLLEIERHLNAAYVALTRDKDRAAALAHLRAAADLLLAVL	No
phox2b-11	C*07:02	QYNPIRTTF	PHOX3B	ARLERLRAALAAGLARLEAARDDLAALEAELTALEAEVNALYVETVAERGALSPEEERLINEALLRAYQLLAEALDAAA	No
